# Supplementary material for: Visualizing the ribonucleoprotein content of single bunyavirus virions reveals more efficient genome packaging in the arthropod host
Source: Commun Biol. 2021 Mar 22;4:345. doi: 10.1038/s42003-021-01821-y (PMC7985392; doi:10.1038/s42003-021-01821-y)
Supplement: Supplementary file 8 — Supplementary Data 1 [file 42003_2021_1821_MOESM8_ESM.xlsx]

## Sheet: Sheet1
Supplementary Data 1
Visualizing the ribonucleoprotein content of single bunyavirus virions reveals more
efficient genome packaging in the arthropod host
Erick Bermúdez-Méndez, Eugene A. Katrukha, Cindy M. Spruit, Jeroen Kortekaas, Paul J. Wichgers Schreur
Oligonucleotide sequences of RNA FISH probe sets.
Probe set	Name	Sequence	Label
RVFV S genome	RVFV-N_1	CGTACAAGACAGCAGCCTAA	CAL Fluor Red 610
	RVFV-N_2	AGCAGCTGTCATGGCAGCTG
	RVFV-N_3	TGGATTCCAATGGGAAGCCG
	RVFV-N_4	TTCTTGAAAGCTTTTGGGCT
	RVFV-N_5	AAGCCATGAGAAGAGGAGAG
	RVFV-N_6	GCAGCAGTGAATAGCAACTT
	RVFV-N_7	AACGTTCACGCAGCCAATGA
	RVFV-N_8	GAACAAAGGAGGAGGTTGCC
	RVFV-N_9	ATCAACCCAAACCTCCGAGG
	RVFV-N_10	TCTGCTGCAGTTCTCCCGGG
	RVFV-N_11	TATTGGATGCTCACTCTCTG
	RVFV-N_12	CCAGAAGACTATCTAAGGGC
	RVFV-N_13	TGGCATGGTGGACCCTTCTC
	RVFV-N_14	ATATGATGCACCCCAGCTTT
	RVFV-N_15	CTATCCCCTGCATACCCAAG
	RVFV-N_16	CACTGGGACCACCATGGATG
	RVFV-N_17	TCTTGAGTGAGTGGCTTCCT
	RVFV-N_18	CTGGACTTGCCAGGCTTTGG
	RVFV-N_19	ACGAGTTGCTGCTGCCCTGG
	RVFV-N_20	CCCGGGATGAGTTGACTCTA
	RVFV-N_21	AAGCTAAAGGAGGGGAATCC
	RVFV-N_22	TGGAGGCTCTCATCAACAAG
	RVFV-N_23	GTCGAAAGAAGGCAAAGCAA
	RVFV-N_24	CCCGGAGGATGATGATGAAA
	RVFV-N_25	GCTCTGACTCGTGGCAACAA
	RVFV-N_26	TGCCAAGAAAATGATTGTTC
	RVFV-N_27	GTGGGGCTGACTGGGAGAAG
	RVFV-N_28	ATCGAACTCTTAAAGCAGTA
	RVFV-N_29	AAGGATTTGATGCCCGTAGG
	RVFV-N_30	TGGGTCCGAGAGTTTGCTTA
	RVFV-N_31	GTGGACCGCAATGAGATTGA
	RVFV-N_32	GATCCAGTTTGCTGCTCAAG
	RVFV-N_33	TGGACAACTATCAAGAGCTT
RVFV M genome	RVFV-NSmGnGc_1	TATCTTGGAAGAACAGGCCT	Quasar 670
	RVFV-NSmGnGc_2	TTTGCCTGTATGTAGCATTA
	RVFV-NSmGnGc_3	GGCCTCTTAAGACTATACTC
	RVFV-NSmGnGc_4	GGGGGAATCAACAGTTGTGA
	RVFV-NSmGnGc_5	CTGCATATAGTTCTTCCATC
	RVFV-NSmGnGc_6	TCTCTCTGCCCACAATAAAG
	RVFV-NSmGnGc_7	CCGCCTTCTTAAATTTGACA
	RVFV-NSmGnGc_8	TTTGTTGTCTTTGAGAGGGG
	RVFV-NSmGnGc_9	TAGATCAGTTGGAGTGCACA
	RVFV-NSmGnGc_10	TCATGAATCATGCCTTAGGG
	RVFV-NSmGnGc_11	GCAATTGTTGATGAGCCATT
	RVFV-NSmGnGc_12	TCAGGCTCAAACAGCTTTTC
	RVFV-NSmGnGc_13	TCACAAACTGGGGTTCAGTT
	RVFV-NSmGnGc_14	CAACAATAGACCTGGGAGCA
	RVFV-NSmGnGc_15	TGGGTGCATAAACTCACTCT
	RVFV-NSmGnGc_16	AAAGAGGCCCTTAGAGTTTT
	RVFV-NSmGnGc_17	GTGTTTCAATGTGAACCCAT
	RVFV-NSmGnGc_18	GAATAGGTGTCTGTCTTGGA
	RVFV-NSmGnGc_19	CTTTAGCCCTAAATGTCTGA
	RVFV-NSmGnGc_20	AAAGGGGGTCAAGGAAGACC
	RVFV-NSmGnGc_21	TGTCTGGCACAGCATTAATC
	RVFV-NSmGnGc_22	TCCACAGAAGGTGTCAACAC
	RVFV-NSmGnGc_23	GAACTGATTCAGGCAAGCTC
	RVFV-NSmGnGc_24	CTCATATGCATCAGCATGTT
	RVFV-NSmGnGc_25	GAAGATGGTTGCCAGAGTAG
	RVFV-NSmGnGc_26	ACTGTTTTCATCAGATGGGT
	RVFV-NSmGnGc_27	AGGAAAGTTCTGGATCCACT
	RVFV-NSmGnGc_28	GTATTTAGCTCTGTCGCAAT
	RVFV-NSmGnGc_29	GTTCACATGGCACATGATGA
	RVFV-NSmGnGc_30	TGAGAGGGTGGTTGTGAAGA
	RVFV-NSmGnGc_31	ACAGATACAAGTATCCGGGG
	RVFV-NSmGnGc_32	TGTTCACATGCTAATGGGTC
	RVFV-NSmGnGc_33	AGATTGGAGGACATGGTAGC
	RVFV-NSmGnGc_34	GGAACAATGGACTCTGGTCA
	RVFV-NSmGnGc_35	AACTCAGCACTGCACATGAG
	RVFV-NSmGnGc_36	ATGAAAGGGGTCTGCGAAGT
	RVFV-NSmGnGc_37	TGAAGAAGGGGTCTTATCCT
	RVFV-NSmGnGc_38	GCAATTTTTGCAGGCAGATG
	RVFV-NSmGnGc_39	CACTGTCCAAATGACTACCA
	RVFV-NSmGnGc_40	TCCCTGCATGAAGGAGAAAC
	RVFV-NSmGnGc_41	AACCCTACTAGAAGCAGTTC
	RVFV-NSmGnGc_42	TCTCAGAAACAGACCAGGGA
	RVFV-NSmGnGc_43	CCTGTTGTTTTTGCTGAAGA
	RVFV-NSmGnGc_44	CTTAGCAGTTTTTGCTTTGG
	RVFV-NSmGnGc_45	GATTGCAATGACAGTCCTTC
	RVFV-NSmGnGc_46	AAAAGCCATCATTGCTGCTG
	RVFV-NSmGnGc_47	GTTCCATATCAGGCATAAGG
	RVFV-NSmGnGc_48	TGAAGGAGCTTGGGATTCAC
RVFV M genome	RVFV-NSmGn_1	TAGGATGGATGGAAGGAGGC	Quasar 670
	RVFV-NSmGn_2	GAAGATGGTTGCCAGAGTAG
	RVFV-NSmGn_3	ACTGTTTTCATCAGATGGGT
	RVFV-NSmGn_4	AGGAAAGTTCTGGATCCACT
	RVFV-NSmGn_5	TCAAGTGCCTAAAGATTGCC
	RVFV-NSmGn_6	CGCAATAATTTGTTTGGCCA
	RVFV-NSmGn_7	GTTGTGTTCGTATTTAGCTC
	RVFV-NSmGn_8	TGCTCATGGCCTGATAAATT
	RVFV-NSmGn_9	AAAATAGTAGCTCACTGCCC
	RVFV-NSmGn_10	GTTCACATGGCACATGATGA
	RVFV-NSmGn_11	TACACTCAAGTATCCAGGGA
	RVFV-NSmGn_12	AGATATCATCTGCAGTTGCT
	RVFV-NSmGn_13	AAATGTGAGCCTCACGGATT
	RVFV-NSmGn_14	TGAGAGGGTGGTTGTGAAGA
	RVFV-NSmGn_15	ACAGATACAAGTATCCGGGG
	RVFV-NSmGn_16	TGTTCACATGCTAATGGGTC
	RVFV-NSmGn_17	TGAGTGCACTGCTCAATACG
	RVFV-NSmGn_18	AGATTGGAGGACATGGTAGC
	RVFV-NSmGn_19	CCAAGAGGGAGCTCAAAAGC
	RVFV-NSmGn_20	GGAACAATGGACTCTGGTCA
	RVFV-NSmGn_21	TTTGTCTGCTTCGAGCATAA
	RVFV-NSmGn_22	AGCTTGACCTCAAGACTGAG
	RVFV-NSmGn_23	AACTCAGCACTGCACATGAG
	RVFV-NSmGn_24	ATGAAAGGGGTCTGCGAAGT
	RVFV-NSmGn_25	TCCTCTTCAGGACTTATTTT
	RVFV-NSmGn_26	TGACAGGTGCTAGCTTGAAG
	RVFV-NSmGn_27	AGGACTGCAATTTTTGCAGG
	RVFV-NSmGn_28	CCTCCTAAATATGAGCTCAC
	RVFV-NSmGn_29	CGGGAAAATGGCTTCAGTCA
	RVFV-NSmGn_30	CACTGTCCAAATGACTACCA
	RVFV-NSmGn_31	TCCCTGCATGAAGGAGAAAC
	RVFV-NSmGn_32	ATCATTGCAAAGGCTGATCC
	RVFV-NSmGn_33	AACCCTACTAGAAGCAGTTC
	RVFV-NSmGn_34	GAAAAGGGAAAATTCCCCCT
	RVFV-NSmGn_35	GCACAACTACATTGACGGGA
	RVFV-NSmGn_36	TCTCAGAAACAGACCAGGGA
	RVFV-NSmGn_37	CCTGTTGTTTTTGCTGAAGA
	RVFV-NSmGn_38	CTTAGCAGTTTTTGCTTTGG
	RVFV-NSmGn_39	GATTGCAATGACAGTCCTTC
	RVFV-NSmGn_40	TAGTTCGGTGTGAGAGACGA
	RVFV-NSmGn_41	TAAAGGGTCCTCCTCACAAA
	RVFV-NSmGn_42	ATGGTAAGGATCCTGAGGAT
	RVFV-NSmGn_43	GGCTTGAACAACATCACCTG
	RVFV-NSmGn_44	AAAAGCCATCATTGCTGCTG
	RVFV-NSmGn_45	GTTCCATATCAGGCATAAGG
	RVFV-NSmGn_46	TGAAGGAGCTTGGGATTCAC
	RVFV-NSmGn_47	AGAGAAGAGACCTGCTTTGG
	RVFV-NSmGn_48	TAGAGTGTCTCTAAGTTCCA
RVFV M genome	RVFV-Gc_1	CCACCAAGAAAGCCTCATAG	Quasar 670
	RVFV-Gc_2	CAGGCCTCTCTAAAATGTGG
	RVFV-Gc_3	GCTCTTTTTCCTTCTTATAT
	RVFV-Gc_4	TTTGCCTGTATGTAGCATTA
	RVFV-Gc_5	GGCCTCTTAAGACTATACTC
	RVFV-Gc_6	TCTTTGACTGGTTTTCTGGA
	RVFV-Gc_7	GGGGGAATCAACAGTTGTGA
	RVFV-Gc_8	CCATTTGATGATAGGCGAGA
	RVFV-Gc_9	AAGGGAACCCTGATAGCTAT
	RVFV-Gc_10	TCTTGTGATGGAGATGAGCG
	RVFV-Gc_11	GGTAGAGGAGGAGTTTATGT
	RVFV-Gc_12	TACTACACTTCACTGTACCT
	RVFV-Gc_13	CTGCATATAGTTCTTCCATC
	RVFV-Gc_14	CTCTCTGCCCACAATAAAGA
	RVFV-Gc_15	CACATCCACAGGAACTGGAA
	RVFV-Gc_16	CCGCCTTCTTAAATTTGACA
	RVFV-Gc_17	TTTTGAGGTGGACTTTGTGG
	RVFV-Gc_18	CTCTGTACAGGCTGATCTAA
	RVFV-Gc_19	GGTGTTCAAGCTTTCTCTAA
	RVFV-Gc_20	ACCTTTGCAGCTTCAAAAGG
	RVFV-Gc_21	CTGCCACAGACAAGGAATGA
	RVFV-Gc_22	TTTGTTGTCTTTGAGAGGGG
	RVFV-Gc_23	TAGATCAGTTGGAGTGCACA
	RVFV-Gc_24	TCTTATTTCATACAAGCCCA
	RVFV-Gc_25	TCATGAATCATGCCTTAGGG
	RVFV-Gc_26	GGAGATCAGGTGCAATTCAG
	RVFV-Gc_27	TCAGAAATTCCTCGGCAAGG
	RVFV-Gc_28	ATGCAATTGTTGATGAGCCA
	RVFV-Gc_29	TCAGGCTCAAACAGCTTTTC
	RVFV-Gc_30	TCACAAACTGGGGTTCAGTT
	RVFV-Gc_31	AATAGACCTGGGAGCATCAT
	RVFV-Gc_32	TGACTTTGATGGCTCTGTTT
	RVFV-Gc_33	TGGGTGCATAAACTCACTCT
	RVFV-Gc_34	AAAGAGGCCCTTAGAGTTTT
	RVFV-Gc_35	GCTTATTTGTGCACACGTAT
	RVFV-Gc_36	GTGTTTCAATGTGAACCCAT
	RVFV-Gc_37	TTTGAGCAGTGTGGAGGATG
	RVFV-Gc_38	TTTGTTGGGGAAAGCACGAC
	RVFV-Gc_39	GAATAGGTGTCTGTCTTGGA
	RVFV-Gc_40	ATCTTGTCGGGGAATGTCAT
	RVFV-Gc_41	CTTTAGCCCTAAATGTCTGA
	RVFV-Gc_42	CTGTCTCAAGTGAGCTATCG
	RVFV-Gc_43	AAAGGGGGTCAAGGAAGACC
	RVFV-Gc_44	TGTCTGGCACAGCATTAATC
	RVFV-Gc_45	TCCACAGAAGGTGTCAACAC
	RVFV-Gc_46	GAACTGATTCAGGCAAGCTC
	RVFV-Gc_47	CTCATATGCATCAGCATGTT
	RVFV-Gc_48	AGCACATACCTAATGCTACT
RVFV L genome	RVFV-Pol_1	GTCGGATCTATGTTCTCATT	Quasar 570
	RVFV-Pol_2	GAGATGAAAGTACGGGGCTC
	RVFV-Pol_3	AGACATGGGGGTCACAAACA
	RVFV-Pol_4	TTATGGAGTTGGGATCTGGA
	RVFV-Pol_5	GAACAGTGGGTGGATTCATC
	RVFV-Pol_6	TTGGGATCCTTCAGAGATTT
	RVFV-Pol_7	TCTGTTCTGCATACTACAGG
	RVFV-Pol_8	CAGCTGAAATCCTCAAGCAC
	RVFV-Pol_9	AAGCAACTCTAGCTCACACT
	RVFV-Pol_10	TCGGGACTCAGAAGAGTAGG
	RVFV-Pol_11	TATTCCTATTCCCGAACATT
	RVFV-Pol_12	GTTGTGTCATCATTGTCTTC
	RVFV-Pol_13	TGCGCATTGCAGAGAAAGTC
	RVFV-Pol_14	GAGACCGTTTGAACATACCA
	RVFV-Pol_15	GATGTTACCATCCCAGAAAC
	RVFV-Pol_16	TTTCTTCCTGCTTGACAATC
	RVFV-Pol_17	CCTTAGCTGCAATGATTCAG
	RVFV-Pol_18	ATGTTAGACCGACGATCAGG
	RVFV-Pol_19	GAATTTTATTTCCACACCCA
	RVFV-Pol_20	AGTAGCATGCTAATCAGCTT
	RVFV-Pol_21	TTGCTCCTGAGATGAGCAAA
	RVFV-Pol_22	CGGTCCTTGTCCTTTAAAAT
	RVFV-Pol_23	CTTCCTCATTATTACACACC
	RVFV-Pol_24	TGGTCATCGAGAGCTTGATA
	RVFV-Pol_25	ATTAGGGCTCGGAAGCAATG
	RVFV-Pol_26	TAGGGAAGTTCTTTGCTTCT
	RVFV-Pol_27	TCAATCGGTGGTGGAGACAA
	RVFV-Pol_28	CCAGAAGTTTGAGGATTGCA
	RVFV-Pol_29	ACTTAAGGCCACAAGCAACT
	RVFV-Pol_30	ATCATGCTAAGCTGGTCTTA
	RVFV-Pol_31	CTGCTTATGCAGAACTATCC
	RVFV-Pol_32	AGAGCTGCAGGTTTACTTAT
	RVFV-Pol_33	TTCCAAGCTGGAACTTTGTT
	RVFV-Pol_34	GCGTTTCGTTAATGGAATCC
	RVFV-Pol_35	GTCTTTTGCAATTAAGCGCT
	RVFV-Pol_36	TCAGCCATCCTTATCAGAAA
	RVFV-Pol_37	TAGTGACTTGTGGGCAACAG
	RVFV-Pol_38	CTTCTCTCCAGATCATGATG
	RVFV-Pol_39	CAACCTGTGGAGAGAAGTGG
	RVFV-Pol_40	GTGAGCAGATGCCTCATAAA
	RVFV-Pol_41	CCGATTCAGAGTACATCACG
	RVFV-Pol_42	GTCAGTCACAGAATCTGTGT
	RVFV-Pol_43	GTCTCCTCCATCCAAATAAA
	RVFV-Pol_44	ATGAGCTAAGGACCTTGTTC
	RVFV-Pol_45	AGGACTCTGAAGCAGAGGAG
	RVFV-Pol_46	GGATGAAAGAGGTGCATTCC
	RVFV-Pol_47	TGACGGGTTTGATCATCTGA
	RVFV-Pol_48	GACTGGTTTTGTTAGAGTGC
RVFV S antigenome	RVFV-compl. N_1	AAGCTCTTGATAGTTGTCCA	Quasar 570
	RVFV-compl. N_2	CTTGAGCAGCAAACTGGATC
	RVFV-compl. N_3	TGTTCAATCTCATTGCGGTC
	RVFV-compl. N_4	GATAAGCAAACTCTCGGACC
	RVFV-compl. N_5	TAACCCTACGGGCATCAAAT
	RVFV-compl. N_6	CCATACTGCTTTAAGAGTTC
	RVFV-compl. N_7	CATCCTTCTCCCAGTCAGCC
	RVFV-compl. N_8	GCCAGAACAATCATTTTCTT
	RVFV-compl. N_9	GGGCTTGTTGCCACGAGTCA
	RVFV-compl. N_10	ACATTTTCATCATCATCCTC
	RVFV-compl. N_11	ACAGTTGCTTTGCCTTCTTT
	RVFV-compl. N_12	ATACTTGTTGATGAGAGCCT
	RVFV-compl. N_13	AAGGATTCCCCTCCTTTAGC
	RVFV-compl. N_14	GATAGAGTCAACTCATCCCG
	RVFV-compl. N_15	AGCCAGGGCAGCAGCAACTC
	RVFV-compl. N_16	CCAAAGCCTGGCAAGTCCAG
	RVFV-compl. N_17	GGAAGCCACTCACTCAAGAC
	RVFV-compl. N_18	ATCCATGGTGGTCCCAGTGA
	RVFV-compl. N_19	TTGGGTATGCAGGGGATAGG
	RVFV-compl. N_20	AAGCTGGGGTGCATCATATG
	RVFV-compl. N_21	AGAAGGGTCCACCATGCCAG
	RVFV-compl. N_22	CCCTTAGATAGTCTTCTGGT
	RVFV-compl. N_23	AGAGAGTGAGCATCCAATAT
	RVFV-compl. N_24	CCGGGAGAACTGCAGCAGAT
	RVFV-compl. N_25	CTCGGAGGTTTGGGTTGATG
	RVFV-compl. N_26	GCAACCTCCTCCTTTGTTCT
	RVFV-compl. N_27	CATTGGCTGCGTGAACGTTG
	RVFV-compl. N_28	AAGTTGCTATTCACTGCTGC
	RVFV-compl. N_29	ATTCTCTCCTCTTCTCATGG
	RVFV-compl. N_30	ACAAGCCCAAAAGCTTTCAA
	RVFV-compl. N_31	TGACGGCTTCCCATTGGAAT
	RVFV-compl. N_32	GAGCAGCTGCCATGACAGCT
	RVFV-compl. N_33	TAGGCTGCTGTCTTGTACGC
RVFV M antigenome	RVFV-compl. NSmGnGc_1	AAAGCAGGTCTCTTCTCTTG	CAL Fluor Red 610
	RVFV-compl. NSmGnGc_2	CCTTATGCCTGATATGGAAC
	RVFV-compl. NSmGnGc_3	AATGCCCTATACAATTCCTG
	RVFV-compl. NSmGnGc_4	AACTGCTAAGGCTGGAAGGA
	RVFV-compl. NSmGnGc_5	TGATGGGCATACGACTGGAA
	RVFV-compl. NSmGnGc_6	CGTGAACTGCTTCTAGTAGG
	RVFV-compl. NSmGnGc_7	GATCAGCCTTTGCAATGATG
	RVFV-compl. NSmGnGc_8	ATGAGCACTCTGAAGGTCAC
	RVFV-compl. NSmGnGc_9	TGTGTCTTCATCACGAGTTT
	RVFV-compl. NSmGnGc_10	CTGACTGGTAGTCATTTGGA
	RVFV-compl. NSmGnGc_11	CTGTCATCTGCCTGCAAAAA
	RVFV-compl. NSmGnGc_12	GTCTTGAGGTCAAGCTTATC
	RVFV-compl. NSmGnGc_13	ATTGTTCCTTTATACTGTCC
	RVFV-compl. NSmGnGc_14	GGGGCACTGAGAGATATCAA
	RVFV-compl. NSmGnGc_15	TGACCCATTAGCATGTGAAC
	RVFV-compl. NSmGnGc_16	TCTCATACCCGACACACAAA
	RVFV-compl. NSmGnGc_17	AAGTTGTGCAAGGCTCAACT
	RVFV-compl. NSmGnGc_18	TGTAACGCAAACTCCGCTAG
	RVFV-compl. NSmGnGc_19	TAATCTCGGTAGAAGGGCTC
	RVFV-compl. NSmGnGc_20	GATATCCCTGGATACTTGAG
	RVFV-compl. NSmGnGc_21	ATCATCATGTGCCATGTGAA
	RVFV-compl. NSmGnGc_22	GGCAGTGAGCTACTATTTTG
	RVFV-compl. NSmGnGc_23	CTGGTAATTTATCAGGCCAT
	RVFV-compl. NSmGnGc_24	CAAAGGCACTGAGAGCAGTG
	RVFV-compl. NSmGnGc_25	GGCAACCATCTTCTTATACA
	RVFV-compl. NSmGnGc_26	AGCATGACGAGGAATAGGGG
	RVFV-compl. NSmGnGc_27	ATTAATGCTGTGCCAGACAG
	RVFV-compl. NSmGnGc_28	CCCCCTTTAACATCAAACAA
	RVFV-compl. NSmGnGc_29	ACCTATTCACATGACATTCC
	RVFV-compl. NSmGnGc_30	TTCATTGTCTCTCCAAGACA
	RVFV-compl. NSmGnGc_31	TCAAAACACTTGTTCTCCCG
	RVFV-compl. NSmGnGc_32	ACTGACTGCAGATACGTGTG
	RVFV-compl. NSmGnGc_33	CCCAGGTCTATTGTTGAAAC
	RVFV-compl. NSmGnGc_34	CCAGTTTGTGAAACGGCTAG
	RVFV-compl. NSmGnGc_35	CCAGTGAGAGGCTAACTGAA
	RVFV-compl. NSmGnGc_36	AACAATTGCATACCCTTTGC
	RVFV-compl. NSmGnGc_37	TTCTGAATTGCACCTGATCT
	RVFV-compl. NSmGnGc_38	GATTCATGAGCACTCAGGAC
	RVFV-compl. NSmGnGc_39	ACTGATCTATCATGGGCTTG
	RVFV-compl. NSmGnGc_40	AAGGTTTTGTCATTCCTTGT
	RVFV-compl. NSmGnGc_41	CCTATTTCCTTTTGAAGCTG
	RVFV-compl. NSmGnGc_42	GCCCTTAGAGAAAGCTTGAA
	RVFV-compl. NSmGnGc_43	CATTGCAGGAATAGCAACCT
	RVFV-compl. NSmGnGc_44	GGATGTGATAGACAGGCAGA
	RVFV-compl. NSmGnGc_45	TTATTGTGGGCAGAGAGAGT
	RVFV-compl. NSmGnGc_46	CTTTTGTTCCATTCTCTGAT
	RVFV-compl. NSmGnGc_47	GGATCAATAGCTATCAGGGT
	RVFV-compl. NSmGnGc_48	ATTCACAACTGTTGATTCCC
RVFV L antigenome	RVFV-compl. Pol_1	GTCAACCAGCTGTTTTGATA	Quasar 670
	RVFV-compl. Pol_2	TCTACCATCTTGGAGACATC
	RVFV-compl. Pol_3	CCGTCATTCATCATGGGAAA
	RVFV-compl. Pol_4	GGTGGTGAACTCAACGATGT
	RVFV-compl. Pol_5	AGCTCATCCATCACACTAAG
	RVFV-compl. Pol_6	GACAGTTCTGGGAACAAGGT
	RVFV-compl. Pol_7	CTCTCAATCTCCTCTAGATT
	RVFV-compl. Pol_8	ACACTATCATCTGAGTCCAT
	RVFV-compl. Pol_9	CCACATCATGATCTGGAGAG
	RVFV-compl. Pol_10	CTGCCAATCTAAGCTCTTTA
	RVFV-compl. Pol_11	TCCTACTTCCCATAAATCTG
	RVFV-compl. Pol_12	TAAACTGACCATTTGGCACC
	RVFV-compl. Pol_13	TTTTGCTGGAAGTAGGCTTG
	RVFV-compl. Pol_14	AAACCCTGGAAGTGGAGAGA
	RVFV-compl. Pol_15	CATTGCTGCAGAGTCTGAAG
	RVFV-compl. Pol_16	TGCTTTGTCTTCCAAAAGGG
	RVFV-compl. Pol_17	TCTTGTGAGGTTTTGGGATT
	RVFV-compl. Pol_18	AAGTAAACCTGCAGCTCTGA
	RVFV-compl. Pol_19	TGCATATCAAGCAGTGGACG
	RVFV-compl. Pol_20	CAGAAAGGGAGGAAGGCTCA
	RVFV-compl. Pol_21	CATGCATTCTAGGTAGTTCT
	RVFV-compl. Pol_22	CCCTCAGAAGCATATTTTGA
	RVFV-compl. Pol_23	ACATAGATCTCTCTCAGACC
	RVFV-compl. Pol_24	TCATCCTTTTCCTGGTAAAC
	RVFV-compl. Pol_25	TTTCCAGATATGTTTTACCC
	RVFV-compl. Pol_26	CAAGGACCGGATGTATTCTT
	RVFV-compl. Pol_27	TATCATCTGATCCTTGCATC
	RVFV-compl. Pol_28	GTAGATGGCAAGGTACACTC
	RVFV-compl. Pol_29	TGAGCTTGCTGAATCATTGC
	RVFV-compl. Pol_30	CACGTTTCTGGGATGGTAAC
	RVFV-compl. Pol_31	GAGCTAAGAATTAGAGCGCC
	RVFV-compl. Pol_32	ATTAGCTCAATCCAGTTCTC
	RVFV-compl. Pol_33	TCTCTGCAATGCGCAACAAT
	RVFV-compl. Pol_34	GCGTCCAGTGTCTTCAAAAA
	RVFV-compl. Pol_35	AAGCTGTACTTGGAATCCTC
	RVFV-compl. Pol_36	CCTCAATGTTCGGGAATAGG
	RVFV-compl. Pol_37	TGGAGTGTGAGCTAGAGTTG
	RVFV-compl. Pol_38	GGATTTCAGCTGACACACTA
	RVFV-compl. Pol_39	TGACACTGAGCTTAGGACTC
	RVFV-compl. Pol_40	ATAGGGACAACGTGATCACC
	RVFV-compl. Pol_41	TGCTCTGACAGTTAGTTGTG
	RVFV-compl. Pol_42	TTATTGGGACACTCAGATCC
	RVFV-compl. Pol_43	TCCCTCTCAAATAACTGCAG
	RVFV-compl. Pol_44	TTTGGAGCTACAGACTCACA
	RVFV-compl. Pol_45	CCCAAAGAGGTTGACATCAG
	RVFV-compl. Pol_46	TCATAGTCTTTGCTAGAGCA
	RVFV-compl. Pol_47	GGTCTCTGTAGAGTTCTGAA
	RVFV-compl. Pol_48	CTCCAGATCATCTATCCTAA
SBV S genome	SBV-N_1	GCAATTCGGTATCAACATCT	CAL Fluor Red 610
	SBV-N_2	CTGCTGCTAGAACCTTCTTG
	SBV-N_3	TGGGCCAAATCTGGATTCTC
	SBV-N_4	TAATTCTGTTGGACAGCTTG
	SBV-N_5	TAACAGAAATAAAAGCTGCT
	SBV-N_6	GAAGAATGGATGACTCAGAA
	SBV-N_7	ACGCTATGGAACAATGACTG
	SBV-N_8	TTATGAAAAAAGTCCTCCGC
	SBV-N_9	AGGGTCCTCAAGGACAATAT
	SBV-N_10	GACTTCTATCCACTAGTTAT
	SBV-N_11	CGAAATGTTCCTTGATGCTT
	SBV-N_12	TATCTTGGATTTGCACCTGG
	SBV-N_13	CTGGGCCGATGGTTATACAA
	SBV-N_14	CTTGCTGAGGTTAAGGGATG
	SBV-N_15	TAGTGCTCAGATTGTCATGC
	SBV-N_16	GTGTCCTCAAACTAGCTGAA
	SBV-N_17	ATTGCTGATACATGCAAGGC
	SBV-N_18	GTCAGGATATCTAGCACGTT
	SBV-N_19	ATGCCATTACACTTCACAGG
	SBV-N_20	GTCTCAAATCCTGTGCCAGA
	SBV-N_21	TAATAACCATTTTCCCCAAT
	SBV-N_22	GTGGGGTCAAATTTACAGTG
	SBV-N_23	CCAAGTGTCGATCTTACTTT
	SBV-N_24	GGTCCTACATAAGACGGCAC
	SBV-N_25	TCAACCAGAAGAAGGCCAAG
	SBV-N_26	GGTGTTGCTAGAGTCTTCTT
	SBV-N_27	GTATGGGCAACAACTCAACT
	SBV-N_28	GGTATGTGGCATTTATTGGT
	SBV-N_29	GCTACATTTAACCCGGAGGT
	SBV-N_30	AGATGTACCACAACGGAATG
	SBV-N_31	TGTCAAGCCAATTCATTTTT
SBV M genome	SBV-GnNSmGc_1	ATTTGGCAACCTATCTTTCT	Quasar 670
	SBV-GnNSmGc_2	CATGGCTTTGCAGAGTTTAT
	SBV-GnNSmGc_3	AGTTTCAGTAAGTGTGTGCT
	SBV-GnNSmGc_4	CCATTAAGTTAAACTGCCCA
	SBV-GnNSmGc_5	AATACCATCGGGAGTTGTTC
	SBV-GnNSmGc_6	AGATGAGATCAGGTGTGGTG
	SBV-GnNSmGc_7	GTTTCAAGCGTGGGTACAAT
	SBV-GnNSmGc_8	ATCAGTCTTGTCTTCTCTTG
	SBV-GnNSmGc_9	TCATCCTTCGAAGATGCTTT
	SBV-GnNSmGc_10	TGCCATGCATTCAATCGTAA
	SBV-GnNSmGc_11	GATCGGGAACCCCAAAATTT
	SBV-GnNSmGc_12	GAAATGTGGCTCAGTCCAAT
	SBV-GnNSmGc_13	ATGACTTAGGTTCGACAGCA
	SBV-GnNSmGc_14	TATAACCATGGCCCATGAAT
	SBV-GnNSmGc_15	GGGGTTGCTTGGCAATAAAT
	SBV-GnNSmGc_16	AAGCCCAATACCACATCAAG
	SBV-GnNSmGc_17	AGCACGAAGAGGTATGTACC
	SBV-GnNSmGc_18	ACAGGACCCACAATTGGAAT
	SBV-GnNSmGc_19	AGCCTCTTTTCCATTATTAT
	SBV-GnNSmGc_20	AGCAGGGATTAATATTGCCA
	SBV-GnNSmGc_21	CACATCCCTGCAATTAATGG
	SBV-GnNSmGc_22	AACCTTCCAGCAATAATTCC
	SBV-GnNSmGc_23	AGCGCTTCAGTCAGATATTG
	SBV-GnNSmGc_24	ACTTGCGTTATGCATTCAGA
	SBV-GnNSmGc_25	TGACACACATTGCCTAGAGA
	SBV-GnNSmGc_26	CTGGTATGCAAATCACCACA
	SBV-GnNSmGc_27	AAGGAGCCCACAGAAACTTG
	SBV-GnNSmGc_28	TTTATCCTTGGTGCAAACGT
	SBV-GnNSmGc_29	AAGCTTTCTCCTAAATCGCA
	SBV-GnNSmGc_30	AGCTTTACGCCACATACAAG
	SBV-GnNSmGc_31	GCAAATGTGCACATCAACCA
	SBV-GnNSmGc_32	GGAGTGTGCAATACGAATCC
	SBV-GnNSmGc_33	TACAATGGAAAGCACTGGCC
	SBV-GnNSmGc_34	CTGAGTAAGTGCATGGCATT
	SBV-GnNSmGc_35	CTGTTAGTCCCAACAATTGT
	SBV-GnNSmGc_36	TAGGACCGGGTTGATAATCT
	SBV-GnNSmGc_37	GAGCCTCTGAGAAATGTCTG
	SBV-GnNSmGc_38	TGCGCAGAAAACAAGGGCTT
	SBV-GnNSmGc_39	ATCTTGTACTGCAACTGCAG
	SBV-GnNSmGc_40	GGCTATAAAGCATTGCCGAA
	SBV-GnNSmGc_41	GCAGTACATCCCTTTACAAA
	SBV-GnNSmGc_42	TGGGTCTGTCATGATGATGA
	SBV-GnNSmGc_43	TTCCATACCCATAAGTCATG
	SBV-GnNSmGc_44	CATGCGAATCCATTGAGGTA
	SBV-GnNSmGc_45	ACTGGCACATTAATCCCTAA
	SBV-GnNSmGc_46	ATCAGGTGAAGGATTGGCAT
	SBV-GnNSmGc_47	CGTTTCAGAATGCTGTGTGA
	SBV-GnNSmGc_48	AACTTAGCCTGTTTAGCTTT
SBV L genome	SBV-Pol_1	GGGTGGCAGATCAAAGTTTG	Quasar 570
	SBV-Pol_2	AAATTTGAGCCATGGGTGTC
	SBV-Pol_3	GCATGCATACACATGTGTTT
	SBV-Pol_4	AGATTTGTGCCGCATATTTT
	SBV-Pol_5	GGAAAGCCCCATTTAGTAAG
	SBV-Pol_6	CTGATGGAAAGCCTAGTCTT
	SBV-Pol_7	GGGGTCTTTAGTACATCTTA
	SBV-Pol_8	TTGCATACCAATTGCGTGAG
	SBV-Pol_9	ACAACAAGCTTACAGCTGCA
	SBV-Pol_10	TATTATATCACCTGGGCGAT
	SBV-Pol_11	GGATGTTCAAGTATCCAGTC
	SBV-Pol_12	TGTTTCAGGCTAATTGCACA
	SBV-Pol_13	AACTGTCCCAGCAAAGAAGG
	SBV-Pol_14	TACACTCCCATTGATTTCTG
	SBV-Pol_15	GCAAAAAGGGATGGAGCCAG
	SBV-Pol_16	CGATTGGGTATGACATGCTG
	SBV-Pol_17	GACCCTATATTAGTTGCTTG
	SBV-Pol_18	TGTCTATTCAAAACCCAGCT
	SBV-Pol_19	ATTTTATAGCCAACCCTCAA
	SBV-Pol_20	CTATAGCAGGTTTGGAAGCA
	SBV-Pol_21	ATGATAGATTTGAGCTGCCT
	SBV-Pol_22	CCTACTTCATCTTTACCTAG
	SBV-Pol_23	TATAACATGCTTCCAGGTCA
	SBV-Pol_24	CAATTAAGCATGGAGCACCT
	SBV-Pol_25	CTTGGACCATATGAGGATGT
	SBV-Pol_26	GTGAGCCATTTTCTGTTTAT
	SBV-Pol_27	TCTAAAGAGAGCAGCCACTT
	SBV-Pol_28	AGCTACCTACATTCATGTTC
	SBV-Pol_29	GGCTTATCGCAAAATTGGGT
	SBV-Pol_30	TGAAATGCTCTGTAGCATCC
	SBV-Pol_31	TGTCAAAATGGAGTGCCCAA
	SBV-Pol_32	TCTACATTCACCAGCTCTAA
	SBV-Pol_33	TATCCCAGGAATATGGTCTA
	SBV-Pol_34	ACCAAAGCTATGCTGTCATT
	SBV-Pol_35	TGCATTGCATGCGACATTTA
	SBV-Pol_36	GCATTCTACTCCTCAGAATG
	SBV-Pol_37	CAAAGCGATCCACACTTGTT
	SBV-Pol_38	GAGCATTGGGTATGCTTATG
	SBV-Pol_39	CATTTCATATGGGGTCAACC
	SBV-Pol_40	AGATGTGAAGGGAACTACCC
	SBV-Pol_41	ATTTTTGTGAAAGAGGCCGC
	SBV-Pol_42	GACATTTGATGCAACTCGCG
	SBV-Pol_43	TGCGATCCCTGATATATGAG
	SBV-Pol_44	CCGCTCAACATAAACCTTGA
	SBV-Pol_45	TTGTCAGAATTGCCGTTTGA
	SBV-Pol_46	ATGTTCCAGCTTACGACATA
	SBV-Pol_47	TCTTCTCATGGCTAGACATG
	SBV-Pol_48	ATAGGATCAACCAGTGTCGA
