# Supplementary material for: Visualizing the ribonucleoprotein content of single bunyavirus virions reveals more efficient genome packaging in the arthropod host
Source: Commun Biol. 2021 Mar 22;4:345. doi: 10.1038/s42003-021-01821-y (PMC7985392; doi:10.1038/s42003-021-01821-y)
Supplement: Supplementary file 9 — Supplementary Data 2 [file 42003_2021_1821_MOESM9_ESM.xlsx]

## Sheet: Sheet1
Supplementary Data 2
Visualizing the ribonucleoprotein content of single bunyavirus virions
reveals more efficient genome packaging in the arthropod host
Erick Bermúdez-Méndez, Eugene A. Katrukha, Cindy M. Spruit, Jeroen Kortekaas, Paul J. Wichgers Schreur

## Sheet: Fig. 1b
Fig. 1b
	Vero E6 Cell lysates						C6/36 Cell lysates
	Replicate	Time point	Conc. (RNA copies/cell)				Replicate	Time point	Conc. (RNA copies/cell)
			S	M	L				S	M	L
	1	8 hpi	358.193	31.2656	289.665		1	8 hpi	37.7795	7.73316	31.0747
	2		267.043	21.8269	265.66		2		38.249	11.342	46.1437
	3		302.308	34.4107	218.112		3		41.451	9.04986	43.4734
	1	24 hpi	19816.6	---	5037.62		1	24 hpi	293.121	59.2752	343.808
	2		23871.6	3941.32	679.965		2		270.539	64.0829	369.492
	3		11022.6	2800.13	4026.21		3		236.453	62.5625	240.739
	1	48 hpi	322386	80093.9	215053		1	48 hpi	12084.5	3874.48	9303.82
	2		340289	69164.3	208188		2		21287.9	6124	13331.2
	3		283608	73645.2	203033		3		10799.4	2712.88	7979.49

## Sheet: Fig. 1c
Fig. 1c
	Vero E6 Cell lysates						KC Cell lysates
	Replicate	Time point	Conc. (RNA copies/cell)				Replicate	Time point	Conc. (RNA copies/cell)
			S	M	L				S	M	L
	1	24 hpi	1512.8	271.254	177.53		1	24 hpi	148.454	22.406	27.0269
	2		1420	98.165	81.2509		2		142.96	21.5671	22.2547
	3		1688.61	201.723	141.521		3		124.952	19.3865	19.0126
	1	48 hpi	31275	4387.17	2705.64		1	48 hpi	123.175	30.2221	34.2609
	2		35639.2	5315.67	3112.23		2		103.603	24.7029	29.7917
	3		26097.1	3926.37	2528.51		3		129.726	30.7218	31.866
	1	72 hpi	130822	14794.8	8913.23		1	72 hpi	270.782	122.645	114.243
	2		123427	14817.6	8820.79		2		80.3647	39.708	48.0124
	3		144548	16528.1	9455.82		3		253.942	109.669	108.048

## Sheet: Fig. 1d
Fig. 1d
	Vero E6 Supernatants						C6/36 Supernatants
	Replicate	Time point	Conc. (RNA copies/mL)				Replicate	Time point	Conc. (RNA copies/mL)
			S	M	L				S	M	L
	1	8 hpi	2.63239e+06	1.36748e+06	1.64066e+06		1	8 hpi	2.39384e+06	965003	2.909e+06
	2		285917	94879.9	1.03219e+06		2		2.6151e+06	2.40847e+06	3.6106e+06
	3		236605	321510	671058		3		3.50063e+06	3.16342e+06	4.249e+06
	1	24 hpi	3.26864e+08	2.84911e+08	2.86277e+08		1	24 hpi	1.03946e+07	1.83722e+07	1.92593e+07
	2		2.25908e+08	2.01762e+08	2.49391e+08		2		1.96664e+07	7.94772e+06	2.01487e+07
	3		2.46236e+08	3.06172e+08	3.06004e+08		3		6.44802e+06	1.23995e+07	2.20616e+07
	1	48 hpi	6.80661e+10	2.55655e+10	4.29752e+10		1	48 hpi	1.0348e+09	1.51894e+09	1.02475e+09
	2		4.90166e+10	2.14776e+10	3.33046e+10		2		1.60374e+09	2.2995e+09	1.39756e+09
	3		5.26017e+10	2.2071e+10	3.11029e+10		3		1.56122e+09	1.62432e+09	1.47749e+09

## Sheet: Fig. 1e
Fig. 1e
	Vero E6 Supernatants						KC Supernatants
	Replicate	Time point	Conc. (RNA copies/mL)				Replicate	Time point	Conc. (RNA copies/mL)
			S	M	L				S	M	L
	1	24 hpi	5.6091e+07	9.98619e+06	2.0355e+07		1	24 hpi	3.68554e+07	2.1799e+06	5.23045e+06
	2		3.42137e+07	6.97681e+06	1.41586e+07		2		7.41955e+07	1.10126e+07	1.49678e+07
	3		4.1559e+07	9.31018e+06	1.92207e+07		3		6.83882e+07	1.29231e+07	1.80952e+07
	1	48 hpi	2.75308e+09	4.21536e+08	5.54665e+08		1	48 hpi	9.9642e+07	3.08213e+07	3.87765e+07
	2		2.21425e+09	3.61015e+08	5.28766e+08		2		8.16854e+07	2.35235e+07	4.53529e+07
	3		2.51313e+09	3.92226e+08	4.85794e+08		3		1.10516e+08	3.00984e+07	3.697e+07
	1	72 hpi	2.64058e+10	2.8836e+09	2.19818e+09		1	72 hpi	1.82429e+08	5.7048e+07	7.93538e+07
	2		2.95787e+10	2.89983e+09	2.53611e+09		2		1.46288e+08	3.54597e+07	5.21093e+07
	3		3.49554e+10	3.84493e+09	2.99341e+09		3		2.01122e+08	5.28952e+07	8.17867e+07

## Sheet: Fig. 1f
Fig. 1f
	Vero E6				C6/36
	Replicate	Time point	Titer (TCID50/mL)		Replicate	Time point	Titer (TCID50/mL)
	1	24 hpi	6.30957e+06		1	24 hpi	630957
	2		2.95121e+06		2		630957
	3		6.30957e+06		3		295121
	1	48 hpi	2.95121e+07		1	48 hpi	6.30957e+07
	2		1.34896e+08		2		1.34896e+08
	3		6.30957e+07		3		2.95121e+07
	Limit of Detection:		63.0957

## Sheet: Fig. 1g
Fig. 1g
	Vero E6				KC
	Replicate	Time point	Titer (TCID50/mL)		Replicate	Time point	Titer (TCID50/mL)
	1	24 hpi	630.957		1	24 hpi	6309.57
	2		295.121		2		13489.6
	3		1348.96		3		6309.57
	1	48 hpi	63095.7		1	48 hpi	29512.1
	2		63095.7		2		29512.1
	3		63095.7		3		63095.7
	1	72 hpi	295121		1	72 hpi	295121
	2		630957		2		63095.7
	3		2.95121e+06		3		134896
	Limit of Detection:		63.0957

## Sheet: Fig. 1h
Fig. 1h
	Vero E6						C6/36
	Replicate	Time point	RNA copies/TCID50				Replicate	Time point	RNA copies/TCID50
			S	M	L				S	M	L
	1	24 hpi	51.8045	45.1554	45.3719		1	24 hpi	16.4743	29.118	30.524
	2		76.5477	68.3658	84.5047		2		31.1691	12.5963	31.9336
	3		39.0257	48.5249	48.4984		3		21.8487	42.0151	74.7545
	1	48 hpi	2306.38	866.272	1456.19		1	48 hpi	16.4004	24.0736	16.2412
	2		363.365	159.216	246.89		2		11.8887	17.0464	10.3602
	3		833.681	349.802	492.948		3		52.901	55.039	50.064

## Sheet: Fig. 1i
Fig. 1i
	Vero E6						KC
	Replicate	Time point	RNA copies/TCID50				Replicate	Time point	RNA copies/TCID50
			S	M	L				S	M	L
	1	24 hpi	88898.2	15827	32260.6		1	24 hpi	5841.19	345.491	828.97
	2		115931	23640.5	47975.5		2		5500.19	816.375	1109.58
	3		30808.1	6901.73	14248.5		3		10838.8	2048.18	2867.9
	1	48 hpi	43633.4	6680.9	8790.85		1	48 hpi	3376.31	1044.36	1313.92
	2		35093.6	5721.71	8380.37		2		2767.86	797.08	1536.76
	3		39830.5	6216.37	7699.32		3		1751.56	477.027	585.936
	1	72 hpi	89474.6	9770.92	7448.39		1	72 hpi	618.148	193.304	268.886
	2		46879	4595.91	4019.47		2		2318.51	561.998	825.876
	3		11844.4	1302.83	1014.3		3		1490.94	392.117	606.293

## Sheet: Fig. 1k
Fig. 1k
	Plasma samples
	Replicate	Time point	Conc. (RNA copies/mL)
			S	M	L
	1	1 dpi	1.42613e+06	1.23398e+06	---
	2		---	577531	---
	3		4.19648e+06	9.56613e+06	2.6842e+06
	1	2 dpi	1.98914e+10	2.32289e+10	9.41351e+09
	2		6.65147e+09	7.09255e+09	3.17507e+09
	3		4.68042e+10	4.97075e+10	1.4497e+10
	1	3 dpi	2.05114e+10	7.22657e+09	3.99852e+09
	2		2.37243e+09	7.81478e+08	5.52704e+08
	3		4.84439e+10	2.46733e+10	1.14781e+10
	1	4 dpi	1.71397e+08	1.94566e+08	1.17743e+08
	2		5.803e+07	1.74218e+08	6.7374e+07
	3		4.72371e+09	2.95624e+09	1.52147e+09
	1	5 dpi	1.0195e+07	2.86139e+07	1.42599e+07
	2		---	701649	---
	3		7.36595e+09	9.84474e+09	4.61918e+09
	1	6 dpi	---	238864	---
	2		---	---	---
	3		1.53262e+08	2.32166e+08	1.30976e+08

[truncated: 11 more sheets: Fig. 1l, Fig. 1m, Fig. 2f, Fig. 2g, Fig. 4a, b, Fig. 4c, Fig. 4d, Fig. 4e, Fig. 5e, Fig. 5f, Fig. 6c]
